# Supplementary material for: Genetic basis of early onset and progression of type 2 diabetes in South Asians
Source: Nat Med. 2024 Nov 26;31(1):323–31. doi: 10.1038/s41591-024-03317-8 (PMC11750703; doi:10.1038/s41591-024-03317-8)
Supplement: Supplementary file 3 — Supplementary Tables 1–15 [file 41591_2024_3317_MOESM3_ESM.xlsx]

## Sheet: Table_S1
Table S1: Summary statistics and comparative statistics comparing distribution of pPS between 25074 EUR and 1895 SAS individuals enrolled in UK Biobank. Distributions of pPS in EUR and SAS individuals were compared using t-test or Wilcox Rank Sum test, depending on normality of the variable. P values are presented from two-sided t-test or Wilcox Rank Sum tests.
score	N_EUR	mean_EUR	sd_EUR	median_EUR	IQR_EUR	N_SAS	mean_SAS	sd_SAS	median_SAS	IQR_SAS	distribution	stat_test	stat_pvalue
ALP Negative	25074	0.0178954	0.00940074	0.0182222	0.0142431	1895	0.0218799	0.00965041	0.0230411	0.0145932	not_normal	wilcox.test	1.72e-68
Beta Cell 1	25074	0.143887	0.0117309	0.143996	0.0159075	1895	0.145503	0.0108593	0.145598	0.0147595	normal	t.test	5.97e-10
Beta Cell 2	25074	0.0988015	0.0103053	0.0987542	0.013774	1895	0.100136	0.00974374	0.100083	0.0129254	normal	t.test	1.13e-08
Bilirubin	25074	0.0177775	0.0168544	0.0250944	0.0250943	1895	0.0215371	0.017548	0.0250944	0.0250943	not_normal	wilcox.test	7.27e-06
Cholesterol	25074	0.0358262	0.00824926	0.0387304	0.01167	1895	0.0374312	0.0066787	0.0401578	0.006908	not_normal	wilcox.test	1.47e-05
Hyper Insulin	25074	0.068465	0.00754146	0.068512	0.0101868	1895	0.0708456	0.00725146	0.0708981	0.0100258	normal	t.test	2.86e-41
Lipodystrophy 1	25074	0.114584	0.0119392	0.114647	0.0161423	1895	0.122476	0.0113885	0.122379	0.0155675	normal	t.test	5.95e-157
Lipodystrophy 2	25074	0.0692897	0.00795519	0.0692951	0.0106345	1895	0.0743528	0.0079271	0.0742492	0.0108866	normal	t.test	4.19e-137
Liver-Lipid	25074	0.0328003	0.00975063	0.0318015	0.0145886	1895	0.0385232	0.00853381	0.0416001	0.0137289	not_normal	wilcox.test	5.68e-154
Obesity	25074	0.130412	0.0115156	0.130284	0.015693	1895	0.126383	0.0111943	0.126302	0.0145625	normal	t.test	5.63e-49
Proinsulin	25074	0.0373652	0.00569792	0.037387	0.00778975	1895	0.0372565	0.00547849	0.0373158	0.00728265	normal	t.test	0.405
SHBG-LpA	25074	0.0180386	0.00859793	0.0176814	0.0139529	1895	0.0228813	0.0083829	0.0237989	0.013953	not_normal	wilcox.test	5.85e-120

## Sheet: Table_S2
Table S2: Association of partitioned polygenic scores (pPS) with traits at the time of type 2 diabetes diagnosis. Results presemnted are betas from multivariate logistic regression models adjusted for sex and ancestry, presented with associated standard errors, and two-sided p values from t statistic.
PPS	Trait	BETA	CIL	CIU	SE	P	Bonferroni-adjusted p	Statistically significant after adjustment for multiple testing?
Beta Cell 1	bmi	-0.0725538	-0.0975913	-0.0475162	0.0127745	1.42147e-08	0.000384615	Significant
Beta Cell 2	bmi	-0.10537	-0.130613	-0.080127	0.0128793	3.47532e-16	0.000384615	Significant
Proinsulin	bmi	-0.0768215	-0.101842	-0.0518015	0.0127655	1.88444e-09	0.000384615	Significant
Obesity	bmi	0.0755339	0.0504869	0.100581	0.0127793	3.61867e-09	0.000384615	Significant
Hyper Insulin	bmi	0.00546664	-0.019618	0.0305513	0.0127985	0.669301	0.000384615	Non-Significant
Cholesterol	bmi	-0.0105189	-0.035232	0.0141942	0.012609	0.404183	0.000384615	Non-Significant
Lipodystrophy 1	bmi	-0.0518224	-0.0780273	-0.0256176	0.0133701	0.00010746	0.000384615	Significant
Lipodystrophy 2	bmi	-0.0289618	-0.0550597	-0.002864	0.0133155	0.0296701	0.000384615	Non-Significant
Liver Lipid	bmi	0.0114086	-0.013381	0.0361981	0.0126479	0.367093	0.000384615	Non-Significant
Bilirubin	bmi	-0.0247041	-0.0494089	7.32099e-07	0.0126047	0.0500586	0.000384615	Non-Significant
SHBG LpA	bmi	-0.0368604	-0.061847	-0.0118738	0.0127485	0.00385128	0.000384615	Non-Significant
ALP Neg	bmi	-0.0270385	-0.0516103	-0.0024667	0.0125369	0.0310719	0.000384615	Non-Significant
T2D PRS	bmi	-0.0172049	-0.0479018	0.0134919	0.0156619	0.272027	0.000384615	Non-Significant
Beta Cell 1	waist	-0.063368	-0.110287	-0.0164491	0.0239386	0.00818997	0.000384615	Non-Significant
Beta Cell 2	waist	-0.0743235	-0.120657	-0.0279904	0.0236398	0.001694	0.000384615	Non-Significant
Proinsulin	waist	-0.0440047	-0.0904123	0.00240293	0.0236778	0.0632657	0.000384615	Non-Significant
Obesity	waist	0.0205048	-0.0250584	0.0660679	0.0232469	0.377873	0.000384615	Non-Significant
Hyper Insulin	waist	0.0187764	-0.0282337	0.0657864	0.0239852	0.433829	0.000384615	Non-Significant
Cholesterol	waist	0.00392745	-0.0416925	0.0495474	0.0232759	0.866025	0.000384615	Non-Significant
Lipodystrophy 1	waist	-0.0401484	-0.0881394	0.0078426	0.0244857	0.10125	0.000384615	Non-Significant
Lipodystrophy 2	waist	-0.0144637	-0.061383	0.0324557	0.0239389	0.545793	0.000384615	Non-Significant
Liver Lipid	waist	0.00131599	-0.044471	0.0471029	0.0233611	0.955083	0.000384615	Non-Significant
Bilirubin	waist	-0.0171186	-0.063063	0.0288258	0.0234414	0.465321	0.000384615	Non-Significant
SHBG LpA	waist	-0.0469286	-0.0930336	-0.0008236	0.0235234	0.0461975	0.000384615	Non-Significant
ALP Neg	waist	0.00308295	-0.042113	0.0482789	0.0230596	0.893659	0.000384615	Non-Significant
T2D PRS	waist	-0.0755452	-0.131615	-0.0194758	0.0286074	0.00834418	0.000384615	Non-Significant
Beta Cell 1	hba1c	0.0387609	0.0146258	0.062896	0.0123141	0.00165278	0.000384615	Non-Significant
Beta Cell 2	hba1c	0.0214103	-0.0026892	0.0455098	0.0122959	0.0816835	0.000384615	Non-Significant
Proinsulin	hba1c	0.0383195	0.0143229	0.0623161	0.0122434	0.00175663	0.000384615	Non-Significant
Obesity	hba1c	0.0433146	0.0193789	0.0672503	0.0122123	0.00039257	0.000384615	Non-Significant
Hyper Insulin	hba1c	0.0185891	-0.0054488	0.042627	0.0122645	0.129645	0.000384615	Non-Significant
Cholesterol	hba1c	0.0378474	0.0141769	0.0615178	0.012077	0.00173271	0.000384615	Non-Significant
Lipodystrophy 1	hba1c	0.0485559	0.0236904	0.0734214	0.0126867	0.00013072	0.000384615	Significant
Lipodystrophy 2	hba1c	0.0496016	0.0247644	0.0744389	0.0126723	9.15993e-05	0.000384615	Significant
Liver Lipid	hba1c	0.0536218	0.0299861	0.0772575	0.0120592	8.86588e-06	0.000384615	Significant
Bilirubin	hba1c	0.018544	-0.0050996	0.0421876	0.0120633	0.124284	0.000384615	Non-Significant
SHBG LpA	hba1c	0.0202008	-0.0035349	0.0439365	0.0121103	0.0953472	0.000384615	Non-Significant
ALP Neg	hba1c	0.0350712	0.0113813	0.0587611	0.0120869	0.0037247	0.000384615	Non-Significant
T2D PRS	hba1c	0.103571	0.0744074	0.132735	0.0148798	3.70749e-12	0.000384615	Significant
Beta Cell 1	fpg	0.020168	-0.0108711	0.0512072	0.0158366	0.202904	0.000384615	Non-Significant
Beta Cell 2	fpg	0.024329	-0.0060563	0.0547144	0.015503	0.116647	0.000384615	Non-Significant
Proinsulin	fpg	-0.0044224	-0.0352811	0.0264362	0.0157445	0.778809	0.000384615	Non-Significant
Obesity	fpg	0.012409	-0.0182326	0.0430505	0.0156337	0.427395	0.000384615	Non-Significant
Hyper Insulin	fpg	0.0114579	-0.0194019	0.0423177	0.0157451	0.466826	0.000384615	Non-Significant
Cholesterol	fpg	0.0112104	-0.0190816	0.0415024	0.0154554	0.468282	0.000384615	Non-Significant
Lipodystrophy 1	fpg	0.0379751	0.00644102	0.0695093	0.0160891	0.0183029	0.000384615	Non-Significant
Lipodystrophy 2	fpg	0.0344341	0.00258875	0.0662795	0.0162479	0.0341207	0.000384615	Non-Significant
Liver Lipid	fpg	0.0101477	-0.0201245	0.0404199	0.0154453	0.511207	0.000384615	Non-Significant
Bilirubin	fpg	0.0343177	0.00388775	0.0647477	0.0155258	0.0271299	0.000384615	Non-Significant
SHBG LpA	fpg	-0.0128022	-0.0433418	0.0177374	0.0155817	0.411339	0.000384615	Non-Significant
ALP Neg	fpg	0.0302846	-0.000147	0.0607162	0.0155266	0.0511795	0.000384615	Non-Significant
T2D PRS	fpg	0.0467653	0.00911412	0.0844166	0.0192102	0.014955	0.000384615	Non-Significant
Beta Cell 1	rpg	0.0311803	0.00130118	0.0610594	0.0152447	0.0408825	0.000384615	Non-Significant
Beta Cell 2	rpg	0.0360438	0.00606829	0.0660194	0.0152939	0.0184793	0.000384615	Non-Significant
Proinsulin	rpg	0.0378608	0.00787838	0.0678433	0.0152975	0.0133616	0.000384615	Non-Significant
Obesity	rpg	0.0188217	-0.0110266	0.04867	0.015229	0.216557	0.000384615	Non-Significant
Hyper Insulin	rpg	0.0262463	-0.003564	0.0560566	0.0152096	0.0844824	0.000384615	Non-Significant
Cholesterol	rpg	0.0308718	0.00153054	0.0602132	0.0149703	0.0392467	0.000384615	Non-Significant
Lipodystrophy 1	rpg	0.0368971	0.00606084	0.0677334	0.0157331	0.0190611	0.000384615	Non-Significant
Lipodystrophy 2	rpg	0.0218159	-0.0089375	0.0525693	0.0156908	0.164489	0.000384615	Non-Significant
Liver Lipid	rpg	0.0473556	0.0178718	0.0768394	0.015043	0.00165477	0.000384615	Non-Significant
Bilirubin	rpg	0.0216612	-0.0080913	0.0514138	0.0151802	0.153667	0.000384615	Non-Significant
SHBG LpA	rpg	0.00421656	-0.0255565	0.0339896	0.0151906	0.78135	0.000384615	Non-Significant
ALP Neg	rpg	0.0376503	0.00803956	0.0672609	0.0151078	0.0127349	0.000384615	Non-Significant
T2D PRS	rpg	0.0456709	0.00932612	0.0820157	0.0185436	0.0138198	0.000384615	Non-Significant
Beta Cell 1	hdl	0.00418975	-0.019235	0.0276145	0.0119516	0.72593	0.000384615	Non-Significant
Beta Cell 2	hdl	0.0307382	0.0074529	0.0540235	0.0118805	0.00969412	0.000384615	Non-Significant
Proinsulin	hdl	0.0242249	0.00110818	0.0473417	0.0117945	0.0400216	0.000384615	Non-Significant
Obesity	hdl	-0.011376	-0.0345022	0.0117503	0.0117993	0.335021	0.000384615	Non-Significant
Hyper Insulin	hdl	-0.0163755	-0.0395784	0.0068273	0.0118384	0.166632	0.000384615	Non-Significant
Cholesterol	hdl	0.0626228	0.0398632	0.0853824	0.0116122	7.17029e-08	0.000384615	Significant
Lipodystrophy 1	hdl	-0.0777256	-0.101774	-0.053677	0.0122699	2.53133e-10	0.000384615	Significant
Lipodystrophy 2	hdl	-0.0495785	-0.0737073	-0.0254497	0.0123108	5.70557e-05	0.000384615	Significant
Liver Lipid	hdl	-0.026342	-0.0492862	-0.0033978	0.0117064	0.024467	0.000384615	Non-Significant
Bilirubin	hdl	0.00908784	-0.0138028	0.0319785	0.0116791	0.436521	0.000384615	Non-Significant
SHBG LpA	hdl	-0.0153885	-0.0384177	0.00764063	0.0117498	0.190347	0.000384615	Non-Significant
ALP Neg	hdl	0.0161936	-0.0067615	0.0391487	0.011712	0.166818	0.000384615	Non-Significant
T2D PRS	hdl	-0.0292206	-0.0575521	-0.0008892	0.0144551	0.0432698	0.000384615	Non-Significant
Beta Cell 1	ldl	0.0495838	0.0236354	0.0755322	0.0132392	0.00018194	0.000384615	Significant
Beta Cell 2	ldl	0.0511642	0.0254777	0.0768507	0.0131056	9.56662e-05	0.000384615	Significant
Proinsulin	ldl	0.0256638	-2.97e-05	0.0513574	0.0131092	0.0503123	0.000384615	Non-Significant
Obesity	ldl	0.00460342	-0.0208026	0.0300095	0.0129625	0.722503	0.000384615	Non-Significant
Hyper Insulin	ldl	0.0207381	-0.0050162	0.0464925	0.0131402	0.114569	0.000384615	Non-Significant
Cholesterol	ldl	-0.0108755	-0.0363622	0.0146112	0.0130037	0.402995	0.000384615	Non-Significant
Lipodystrophy 1	ldl	0.0156861	-0.0109257	0.0422979	0.0135777	0.24802	0.000384615	Non-Significant
Lipodystrophy 2	ldl	0.0284552	0.00172281	0.0551876	0.0136392	0.0369961	0.000384615	Non-Significant
Liver Lipid	ldl	0.0288512	0.00338656	0.0543159	0.0129924	0.0264143	0.000384615	Non-Significant
Bilirubin	ldl	0.00142432	-0.0238924	0.0267411	0.0129169	0.912201	0.000384615	Non-Significant
SHBG LpA	ldl	0.00348886	-0.0219258	0.0289036	0.0129669	0.787894	0.000384615	Non-Significant
ALP Neg	ldl	0.0266493	0.00116283	0.0521358	0.0130036	0.040468	0.000384615	Non-Significant
T2D PRS	ldl	0.0563768	0.0250825	0.0876711	0.0159668	0.00041732	0.000384615	Non-Significant
Beta Cell 1	trigs	0.0253817	-0.0004888	0.0512522	0.0131995	0.0545354	0.000384615	Non-Significant
Beta Cell 2	trigs	0.0012521	-0.0243242	0.0268284	0.0130494	0.923563	0.000384615	Non-Significant
Proinsulin	trigs	-0.0017948	-0.0273141	0.0237245	0.0130203	0.890368	0.000384615	Non-Significant
Obesity	trigs	0.0295535	0.00425853	0.0548484	0.0129058	0.0220592	0.000384615	Non-Significant
Hyper Insulin	trigs	-0.0045185	-0.0301951	0.021158	0.0131005	0.730172	0.000384615	Non-Significant
Cholesterol	trigs	-0.0593819	-0.0846842	-0.0340796	0.0129096	4.31383e-06	0.000384615	Significant
Lipodystrophy 1	trigs	0.0630395	0.0366099	0.0894692	0.0134848	3.00474e-06	0.000384615	Significant
Lipodystrophy 2	trigs	0.0187113	-0.0078542	0.0452767	0.013554	0.167485	0.000384615	Non-Significant
Liver Lipid	trigs	-0.0646204	-0.0898541	-0.0393867	0.0128746	5.33562e-07	0.000384615	Significant
Bilirubin	trigs	-0.015245	-0.0404526	0.00996261	0.0128613	0.235928	0.000384615	Non-Significant
SHBG LpA	trigs	0.0118986	-0.0134629	0.0372601	0.0129398	0.357851	0.000384615	Non-Significant
ALP Neg	trigs	-0.038464	-0.0638249	-0.0131031	0.0129395	0.0029644	0.000384615	Non-Significant
T2D PRS	trigs	0.04679	0.0155945	0.0779855	0.0159164	0.00329724	0.000384615	Non-Significant
Beta Cell 1	alt	6.75209e-05	-0.0231907	0.0233257	0.0118666	0.99546	0.000384615	Non-Significant
Beta Cell 2	alt	-0.0212172	-0.0444645	0.00203013	0.0118611	0.073689	0.000384615	Non-Significant
Proinsulin	alt	-0.0007439	-0.0239405	0.0224528	0.0118352	0.949887	0.000384615	Non-Significant
Obesity	alt	0.0156246	-0.0073933	0.0386425	0.011744	0.183421	0.000384615	Non-Significant
Hyper Insulin	alt	0.0151698	-0.0079355	0.038275	0.0117886	0.198201	0.000384615	Non-Significant
Cholesterol	alt	0.0358522	0.0130939	0.0586105	0.0116116	0.00202549	0.000384615	Non-Significant
Lipodystrophy 1	alt	0.0365524	0.0126177	0.0604871	0.0122118	0.00277021	0.000384615	Non-Significant
Lipodystrophy 2	alt	0.100186	0.0763666	0.124005	0.0121528	1.97106e-16	0.000384615	Significant
Liver Lipid	alt	-0.0228331	-0.0457044	3.82389e-05	0.0116693	0.0504235	0.000384615	Non-Significant
Bilirubin	alt	0.0233987	0.00060609	0.0461913	0.0116291	0.0442491	0.000384615	Non-Significant
SHBG LpA	alt	0.0299539	0.00695881	0.052949	0.0117324	0.010698	0.000384615	Non-Significant
ALP Neg	alt	0.0170954	-0.0057952	0.039986	0.0116791	0.143303	0.000384615	Non-Significant
T2D PRS	alt	0.0634946	0.0352915	0.0916977	0.0143896	1.03685e-05	0.000384615	Significant
Beta Cell 1	alp	-0.0065803	-0.0305072	0.0173466	0.0122078	0.589889	0.000384615	Non-Significant
Beta Cell 2	alp	-0.0142229	-0.0380663	0.00962062	0.0121653	0.242389	0.000384615	Non-Significant
Proinsulin	alp	-0.0111527	-0.0349885	0.0126832	0.0121614	0.359145	0.000384615	Non-Significant
Obesity	alp	-0.019524	-0.043276	0.00422798	0.0121186	0.107208	0.000384615	Non-Significant
Hyper Insulin	alp	-0.0137972	-0.0374921	0.00989766	0.0120894	0.253801	0.000384615	Non-Significant
Cholesterol	alp	-0.003136	-0.0265411	0.0202692	0.0119416	0.792861	0.000384615	Non-Significant
Lipodystrophy 1	alp	-0.0117354	-0.0364087	0.012938	0.0125887	0.351257	0.000384615	Non-Significant
Lipodystrophy 2	alp	0.0138325	-0.0108045	0.0384696	0.0125702	0.271185	0.000384615	Non-Significant
Liver Lipid	alp	-0.0099368	-0.0334842	0.0136106	0.0120142	0.408215	0.000384615	Non-Significant
Bilirubin	alp	0.00588365	-0.0176115	0.0293788	0.0119875	0.623574	0.000384615	Non-Significant
SHBG LpA	alp	-0.0232921	-0.0469612	0.00037701	0.0120763	0.0538037	0.000384615	Non-Significant
ALP Neg	alp	-0.0233115	-0.0468856	0.00026263	0.0120278	0.0526484	0.000384615	Non-Significant
T2D PRS	alp	-0.003632	-0.0326064	0.0253424	0.0147831	0.805932	0.000384615	Non-Significant

## Sheet: Table_S3
Table S3: Correlation between partitioned polygenic scores
ALP Neg	ALP Neg	1
ALP Neg	T2D PRS	0.18
Beta Cell 2	Beta Cell 1	NA
Proinsulin	Beta Cell 1	NA
Obesity	Beta Cell 1	NA
Hyper Insulin	Beta Cell 1	NA
Cholesterol	Beta Cell 1	NA
Lipodystrophy 1	Beta Cell 1	NA
Lipodystrophy 2	Beta Cell 1	NA
Liver Lipid	Beta Cell 1	NA
Bilirubin	Beta Cell 1	NA
SHBG LpA	Beta Cell 1	NA
ALP Neg	Beta Cell 1	NA
T2D PRS	Beta Cell 1	NA
T2D	Beta Cell 1	NA
GDM	Beta Cell 1	NA
ALP Neg	T2D	0.06
ALP Neg	GDM	0.03
Proinsulin	Beta Cell 2	NA
Obesity	Beta Cell 2	NA
Hyper Insulin	Beta Cell 2	NA
Cholesterol	Beta Cell 2	NA
Lipodystrophy 1	Beta Cell 2	NA
Lipodystrophy 2	Beta Cell 2	NA
Liver Lipid	Beta Cell 2	NA
Bilirubin	Beta Cell 2	NA
SHBG LpA	Beta Cell 2	NA
ALP Neg	Beta Cell 2	NA
T2D PRS	Beta Cell 2	NA
T2D	Beta Cell 2	NA
GDM	Beta Cell 2	NA
Beta Cell 1	Beta Cell 1	1
Beta Cell 1	Beta Cell 2	0.46
Beta Cell 1	Proinsulin	0.37
Obesity	Proinsulin	NA
Hyper Insulin	Proinsulin	NA
Cholesterol	Proinsulin	NA
Lipodystrophy 1	Proinsulin	NA
Lipodystrophy 2	Proinsulin	NA
Liver Lipid	Proinsulin	NA
Bilirubin	Proinsulin	NA
SHBG LpA	Proinsulin	NA
ALP Neg	Proinsulin	NA
T2D PRS	Proinsulin	NA
T2D	Proinsulin	NA
GDM	Proinsulin	NA
Beta Cell 1	Obesity	0.31
Beta Cell 1	Hyper Insulin	0.04
Beta Cell 1	Cholesterol	0.15
Beta Cell 1	Lipodystrophy 1	0.35
Hyper Insulin	Obesity	NA
Cholesterol	Obesity	NA
Lipodystrophy 1	Obesity	NA
Lipodystrophy 2	Obesity	NA
Liver Lipid	Obesity	NA
Bilirubin	Obesity	NA
SHBG LpA	Obesity	NA
ALP Neg	Obesity	NA
T2D PRS	Obesity	NA
T2D	Obesity	NA
GDM	Obesity	NA
Beta Cell 1	Lipodystrophy 2	0.29
Beta Cell 1	Liver Lipid	0.22
Beta Cell 1	Bilirubin	0.03
Beta Cell 1	SHBG LpA	0.17
Beta Cell 1	ALP Neg	0.32
Cholesterol	Hyper Insulin	NA
Lipodystrophy 1	Hyper Insulin	NA
Lipodystrophy 2	Hyper Insulin	NA
Liver Lipid	Hyper Insulin	NA
Bilirubin	Hyper Insulin	NA
SHBG LpA	Hyper Insulin	NA
ALP Neg	Hyper Insulin	NA
T2D PRS	Hyper Insulin	NA
T2D	Hyper Insulin	NA
GDM	Hyper Insulin	NA
Beta Cell 1	T2D PRS	0.25
Beta Cell 1	T2D	0.09
Beta Cell 1	GDM	0.04
Beta Cell 2	Beta Cell 2	1
Beta Cell 2	Proinsulin	0.4
Beta Cell 2	Obesity	0.24
Lipodystrophy 1	Cholesterol	NA
Lipodystrophy 2	Cholesterol	NA
Liver Lipid	Cholesterol	NA
Bilirubin	Cholesterol	NA
SHBG LpA	Cholesterol	NA
ALP Neg	Cholesterol	NA
T2D PRS	Cholesterol	NA
T2D	Cholesterol	NA
GDM	Cholesterol	NA
Beta Cell 2	Hyper Insulin	0.22
Beta Cell 2	Cholesterol	0.17
Beta Cell 2	Lipodystrophy 1	0.27
Beta Cell 2	Lipodystrophy 2	0.24
Beta Cell 2	Liver Lipid	0.23
Beta Cell 2	Bilirubin	0.02
Beta Cell 2	SHBG LpA	0.19
Lipodystrophy 2	Lipodystrophy 1	NA
Liver Lipid	Lipodystrophy 1	NA
Bilirubin	Lipodystrophy 1	NA
SHBG LpA	Lipodystrophy 1	NA
ALP Neg	Lipodystrophy 1	NA
T2D PRS	Lipodystrophy 1	NA
T2D	Lipodystrophy 1	NA
GDM	Lipodystrophy 1	NA
Beta Cell 2	ALP Neg	0.35
Beta Cell 2	T2D PRS	0.28
Beta Cell 2	T2D	0.12
Beta Cell 2	GDM	0.05
Bilirubin	Bilirubin	1
Bilirubin	SHBG LpA	0.01
Bilirubin	ALP Neg	0.03
Bilirubin	T2D PRS	0.02
Liver Lipid	Lipodystrophy 2	NA
Bilirubin	Lipodystrophy 2	NA
SHBG LpA	Lipodystrophy 2	NA
ALP Neg	Lipodystrophy 2	NA
T2D PRS	Lipodystrophy 2	NA
T2D	Lipodystrophy 2	NA
GDM	Lipodystrophy 2	NA
Bilirubin	T2D	0
Bilirubin	GDM	0
Cholesterol	Cholesterol	1
Cholesterol	Lipodystrophy 1	0.17
Cholesterol	Lipodystrophy 2	0.21
Cholesterol	Liver Lipid	0.14
Cholesterol	Bilirubin	0.01
Cholesterol	SHBG LpA	0.1
Cholesterol	ALP Neg	0.25
Bilirubin	Liver Lipid	NA
SHBG LpA	Liver Lipid	NA
ALP Neg	Liver Lipid	NA
T2D PRS	Liver Lipid	NA
T2D	Liver Lipid	NA
GDM	Liver Lipid	NA
Cholesterol	T2D PRS	0.12
Cholesterol	T2D	0.04
Cholesterol	GDM	0.02
GDM	GDM	1
Hyper Insulin	Hyper Insulin	1
Hyper Insulin	Cholesterol	0.2
Hyper Insulin	Lipodystrophy 1	0.29
Hyper Insulin	Lipodystrophy 2	0.35
Hyper Insulin	Liver Lipid	0.18
Hyper Insulin	Bilirubin	0.02
SHBG LpA	Bilirubin	NA
ALP Neg	Bilirubin	NA
T2D PRS	Bilirubin	NA
T2D	Bilirubin	NA
GDM	Bilirubin	NA
Hyper Insulin	SHBG LpA	0.17
Hyper Insulin	ALP Neg	0.24
Hyper Insulin	T2D PRS	0.18
Hyper Insulin	T2D	0.06
Hyper Insulin	GDM	0.02
Lipodystrophy 1	Lipodystrophy 1	1
Lipodystrophy 1	Lipodystrophy 2	0.5
Lipodystrophy 1	Liver Lipid	0.12
Lipodystrophy 1	Bilirubin	0.02
Lipodystrophy 1	SHBG LpA	0.25
Lipodystrophy 1	ALP Neg	0.32
ALP Neg	SHBG LpA	NA
T2D PRS	SHBG LpA	NA
T2D	SHBG LpA	NA
GDM	SHBG LpA	NA
Lipodystrophy 1	T2D PRS	0.21
Lipodystrophy 1	T2D	0.08
Lipodystrophy 1	GDM	0.04
Lipodystrophy 2	Lipodystrophy 2	1
Lipodystrophy 2	Liver Lipid	0.18
Lipodystrophy 2	Bilirubin	0.03
Lipodystrophy 2	SHBG LpA	0.23
Lipodystrophy 2	ALP Neg	0.28
Lipodystrophy 2	T2D PRS	0.21
Lipodystrophy 2	T2D	0.07
Lipodystrophy 2	GDM	0.04
Liver Lipid	Liver Lipid	1
T2D PRS	ALP Neg	NA
T2D	ALP Neg	NA
GDM	ALP Neg	NA
Liver Lipid	Bilirubin	0.02
Liver Lipid	SHBG LpA	0.09
Liver Lipid	ALP Neg	0.39
Liver Lipid	T2D PRS	0.13
Liver Lipid	T2D	0.05
Liver Lipid	GDM	0.03
Obesity	Obesity	1
Obesity	Hyper Insulin	0.4
Obesity	Cholesterol	0.27
Obesity	Lipodystrophy 1	0.27
Obesity	Lipodystrophy 2	0.32
Obesity	Liver Lipid	0.19
Obesity	Bilirubin	0.02
T2D	T2D PRS	NA
GDM	T2D PRS	NA
Obesity	SHBG LpA	0.18
Obesity	ALP Neg	0.28
Obesity	T2D PRS	0.26
Obesity	T2D	0.07
Obesity	GDM	0.03
PPS 1	PPS 2	Correlaton
Proinsulin	Proinsulin	1
Proinsulin	Obesity	0.19
Proinsulin	Hyper Insulin	0.29
Proinsulin	Cholesterol	0.12
Proinsulin	Lipodystrophy 1	0.23
Proinsulin	Lipodystrophy 2	0.31
Proinsulin	Liver Lipid	0.21
Proinsulin	Bilirubin	0.03
GDM	T2D	NA
Proinsulin	SHBG LpA	0.21
Proinsulin	ALP Neg	0.31
Proinsulin	T2D PRS	0.19
Proinsulin	T2D	0.08
Proinsulin	GDM	0.03
SHBG LpA	SHBG LpA	1
SHBG LpA	ALP Neg	0.21
SHBG LpA	T2D PRS	0.13
SHBG LpA	T2D	0.04
SHBG LpA	GDM	0.02
T2D	T2D	1
T2D	GDM	0.05
T2D PRS	T2D PRS	1
T2D PRS	T2D	0.13
T2D PRS	GDM	0.06

## Sheet: Table_S4
Table S4: Association of partitioned polygenic scores (pPS) with incident T2D (T2D, n = 9771), gestational diabetes (GDM, n = 1740) and T2D after GDM (n = 960) in 43,844 individuals in the Genes & Health study. Results for each pPS are presented as beta per standard deviation of pPS with 95% confidence intervals after adjustment for sex, age, and ancestry, presented with two-sided p values from t…
pgs_id	Outcome	Sex	N	Ncases	PRS_beta	PRS_beta_CIL	PRS_beta_CIU	PRS_se	PRS_p	Bonferroni_adjusted_p	Statistically significant after adjustment for multiple testing?
Beta Cell 1	T2D	All	43844	9771	0.290046	0.263438	0.31672	0.0135923	4.93e-101	0.00128205	Significant
Beta Cell 2	T2D	All	43844	9771	0.373442	0.346541	0.400425	0.0137457	1.56e-162	0.00128205	Significant
Proinsulin	T2D	All	43844	9771	0.243066	0.21658	0.269605	0.0135266	3.38e-72	0.00128205	Significant
Obesity	T2D	All	43844	9771	0.242158	0.215776	0.268591	0.0134732	3.15e-72	0.00128205	Significant
Hyper Insulin	T2D	All	43844	9771	0.188531	0.162185	0.214917	0.0134517	1.26e-44	0.00128205	Significant
Cholesterol	T2D	All	43844	9771	0.138705	0.111981	0.165558	0.0136673	3.36e-24	0.00128205	Significant
Lipodystrophy 1	T2D	All	43844	9771	0.274376	0.247207	0.30161	0.0138782	5.37e-87	0.00128205	Significant
Lipodystrophy 2	T2D	All	43844	9771	0.24955	0.222326	0.276832	0.0139045	5.02e-72	0.00128205	Significant
Liver Lipid	T2D	All	43844	9771	0.158709	0.132165	0.185334	0.0135634	1.25e-31	0.00128205	Significant
Bilirubin	T2D	All	43844	9771	0.0138201	-0.0122155	0.0398327	0.0132774	0.297937	0.00128205	Non-Significant
SHBG LpA	T2D	All	43844	9771	0.13774	0.111467	0.16406	0.0134165	9.98e-25	0.00128205	Significant
ALP Neg	T2D	All	43844	9771	0.205141	0.178826	0.231507	0.0134388	1.31e-52	0.00128205	Significant
T2D PRS	T2D	All	43844	9771	0.524553	0.491861	0.557364	0.0167096	2.58e-216	0.00128205	Significant
Beta Cell 1	GDM	Female	5430	1740	0.217162	0.168925	0.265609	0.0246619	1.3e-18	0.00128205	Significant
Beta Cell 2	GDM	Female	5430	1740	0.251866	0.203985	0.299983	0.0244869	8.17e-25	0.00128205	Significant
Proinsulin	GDM	Female	5430	1740	0.166917	0.119086	0.214901	0.0244401	8.51e-12	0.00128205	Significant
Obesity	GDM	Female	5430	1740	0.151541	0.104083	0.199132	0.0242448	4.09e-10	0.00128205	Significant
Hyper Insulin	GDM	Female	5430	1740	0.108614	0.0611031	0.156213	0.0242603	7.57e-06	0.00128205	Significant
Cholesterol	GDM	Female	5430	1740	0.0800278	0.0324166	0.12798	0.0243754	0.00102659	0.00128205	Significant
Lipodystrophy 1	GDM	Female	5430	1740	0.205913	0.156114	0.255927	0.0254601	6.08e-16	0.00128205	Significant
Lipodystrophy 2	GDM	Female	5430	1740	0.194604	0.144613	0.244786	0.0255521	2.62e-14	0.00128205	Significant
Liver Lipid	GDM	Female	5430	1740	0.122227	0.0738044	0.170891	0.0247646	7.99e-07	0.00128205	Significant
Bilirubin	GDM	Female	5430	1740	-0.0115625	-0.0587899	0.0355825	0.0240727	0.631005	0.00128205	Non-Significant
SHBG LpA	GDM	Female	5430	1740	0.0907008	0.0424954	0.139016	0.0246205	0.00023	0.00128205	Significant
ALP Neg	GDM	Female	5430	1740	0.150266	0.10263	0.198044	0.0243381	6.65e-10	0.00128205	Significant
T2D PRS	GDM	Female	5430	1740	0.348735	0.290134	0.407648	0.0299753	2.77e-31	0.00128205	Significant
Beta Cell 1	T2D After GDM	Female	1740	960	0.320206	0.259407	0.381366	0.0311082	7.55e-25	0.00128205	Significant
Beta Cell 2	T2D After GDM	Female	1740	960	0.424711	0.363635	0.486225	0.031269	5.09e-42	0.00128205	Significant
Proinsulin	T2D After GDM	Female	1740	960	0.309255	0.248274	0.370575	0.0311953	3.64e-23	0.00128205	Significant
Obesity	T2D After GDM	Female	1740	960	0.311738	0.250847	0.372972	0.0311504	1.41e-23	0.00128205	Significant
Hyper Insulin	T2D After GDM	Female	1740	960	0.20895	0.148408	0.269713	0.0309412	1.45e-11	0.00128205	Significant
Cholesterol	T2D After GDM	Female	1740	960	0.195912	0.134169	0.258459	0.0317023	6.42e-10	0.00128205	Significant
Lipodystrophy 1	T2D After GDM	Female	1740	960	0.367689	0.304407	0.431408	0.0323941	7.37e-30	0.00128205	Significant
Lipodystrophy 2	T2D After GDM	Female	1740	960	0.330688	0.266886	0.394874	0.0326459	4.09e-24	0.00128205	Significant
Liver Lipid	T2D After GDM	Female	1740	960	0.210888	0.149294	0.273003	0.0315542	2.34e-11	0.00128205	Significant
Bilirubin	T2D After GDM	Female	1740	960	-0.0158237	-0.0752845	0.0434601	0.030288	0.601362	0.00128205	Non-Significant
SHBG LpA	T2D After GDM	Female	1740	960	0.208355	0.14704	0.269978	0.0313581	3.05e-11	0.00128205	Significant
ALP Neg	T2D After GDM	Female	1740	960	0.258688	0.198343	0.319356	0.0308668	5.26e-17	0.00128205	Significant
T2D PRS	T2D After GDM	Female	1740	960	0.666429	0.590028	0.743586	0.0391677	6.38e-65	0.00128205	Significant

## Sheet: Table_S5
Table S5: association between twelve T2D pPS and age at diagnosis of T2D, presented as beta (in years) per standard deviation of pPS, estimated from a multivariate logistic regression model incorporating all twelve pPS and adjusted for sex and ancestry, , presented with associated standard errors, and two-sided p values from t statistic, in addition to Bonferroni-adjusted p values to account for …
pps	Estimate	Std. Error	t value	p	Bonferroni_corrected p	Statistically significant after adjustment for multiple testing?
Beta Cell 1	-0.29565	0.146189	-2.02237	0.043167	0.00416667	Non-significant
Beta Cell 2	-1.14007	0.139617	-8.16575	3.62346e-16	0.00416667	Significant
Proinsulin	-0.292193	0.136418	-2.14189	0.0322286	0.00416667	Non-significant
Hyper Insulin	0.179267	0.139376	1.28621	0.198402	0.00416667	Non-significant
Lipodystrophy 1	-0.536358	0.145697	-3.68132	0.000233385	0.00416667	Significant
Lipodystrophy 2	-0.427501	0.146824	-2.91166	0.0043247	0.00416667	Non-significant
Obesity	-0.568009	0.1363	-4.16735	3.11024e-05	0.00416667	Significant
Liver Lipid	-0.100139	0.125971	-0.794935	0.426672	0.00416667	Non-significant
Cholesterol	-0.0306662	0.121784	-0.251808	0.801196	0.00416667	Non-significant
Bilirubin	-0.0584388	0.114148	-0.511956	0.608695	0.00416667	Non-significant
SHBG LpA	0.0193455	0.121197	0.15962	0.873184	0.00416667	Non-significant
ALP Neg	-0.031014	0.137117	-0.226186	0.821062	0.00416667	Non-significant

## Sheet: Table_S6
Table S8: Association of pPS with treatment response fgor 5 classes of antidiabetic medication. Results are presented as beta per standard deviation of pPS, where beta is the % change in hbA1c after medication initiation from pre-treatment HbA1c. beta was estimated from multivariate logistic regression models adjusted for sex and ancestry, presented with associated standard errors, and two-sided …
PPS	Drug	BETA	CIL	CIU	SE	P	Bonferroni_adjusted_p	Statistically significant after adjustment for multiple testing?
Beta.Cell.1_AVG	metformin	-0.26053	-0.77387	0.252817	0.261916	0.319927	0.00119048	Non-Significant
Beta.Cell.2_AVG	metformin	0.249381	-0.26459	0.763355	0.262236	0.34166	0.00119048	Non-Significant
Proinsulin_AVG	metformin	-0.2771	-0.78851	0.2343	0.260925	0.288282	0.00119048	Non-Significant
Obesity_AVG	metformin	-0.2965	-0.80476	0.211767	0.259324	0.252945	0.00119048	Non-Significant
Hyper.Insulin_AVG	metformin	-0.22994	-0.73811	0.278226	0.259273	0.375192	0.00119048	Non-Significant
Cholesterol_AVG	metformin	-0.46069	-0.96072	0.039335	0.25512	0.07101	0.00119048	Non-Significant
Lipodystrophy.1_AVG	metformin	-0.12545	-0.64517	0.394265	0.265166	0.636157	0.00119048	Non-Significant
Lipodystrophy.2_AVG	metformin	-0.35705	-0.87672	0.162621	0.265144	0.178157	0.00119048	Non-Significant
Liver.Lipid_AVG	metformin	-0.74341	-1.24876	-0.23806	0.257836	0.00395194	0.00119048	Non-Significant
Bilirubin_AVG	metformin	-0.26754	-0.76903	0.233949	0.255867	0.295783	0.00119048	Non-Significant
SHBG.LpA_AVG	metformin	0.104634	-0.39541	0.604682	0.255131	0.681735	0.00119048	Non-Significant
ALP.Neg_AVG	metformin	-0.06986	-0.56925	0.429529	0.254795	0.783954	0.00119048	Non-Significant
PRS_T2D	metformin	-0.20448	-0.82938	0.420419	0.318831	0.52133	0.00119048	Non-Significant
Beta.Cell.1_AVG	sulfonylurea	0.575114	-0.28048	1.4307	0.436534	0.187825	0.00119048	Non-Significant
Beta.Cell.2_AVG	sulfonylurea	0.858447	0.026042	1.69085	0.424705	0.0433727	0.00119048	Non-Significant
Proinsulin_AVG	sulfonylurea	0.510627	-0.32853	1.34979	0.428152	0.233144	0.00119048	Non-Significant
Obesity_AVG	sulfonylurea	0.351243	-0.50257	1.20506	0.435627	0.420162	0.00119048	Non-Significant
Hyper.Insulin_AVG	sulfonylurea	0.358858	-0.48571	1.20343	0.430911	0.405056	0.00119048	Non-Significant
Cholesterol_AVG	sulfonylurea	-0.12876	-0.97142	0.713905	0.429938	0.764603	0.00119048	Non-Significant
Lipodystrophy.1_AVG	sulfonylurea	0.489133	-0.39855	1.37681	0.452907	0.280269	0.00119048	Non-Significant
Lipodystrophy.2_AVG	sulfonylurea	0.472041	-0.41602	1.3601	0.4531	0.297618	0.00119048	Non-Significant
Liver.Lipid_AVG	sulfonylurea	-0.25905	-1.0917	0.573592	0.424826	0.542069	0.00119048	Non-Significant
Bilirubin_AVG	sulfonylurea	-1.00158	-1.85085	-0.15231	0.433309	0.0209003	0.00119048	Non-Significant
SHBG.LpA_AVG	sulfonylurea	0.579855	-0.2469	1.40661	0.421822	0.169383	0.00119048	Non-Significant
ALP.Neg_AVG	sulfonylurea	-0.13784	-0.99636	0.720686	0.438031	0.753036	0.00119048	Non-Significant
PRS_T2D	sulfonylurea	0.305476	-0.71899	1.32994	0.522694	0.558994	0.00119048	Non-Significant
Beta.Cell.1_AVG	Thiazolidinediones	1.07539	-0.23845	2.38922	0.670338	0.10909	0.00119048	Non-Significant
Beta.Cell.2_AVG	Thiazolidinediones	1.56002	0.238605	2.88143	0.674203	0.0209497	0.00119048	Non-Significant
Proinsulin_AVG	Thiazolidinediones	0.723585	-0.59912	2.04629	0.674859	0.283982	0.00119048	Non-Significant
Obesity_AVG	Thiazolidinediones	0.442028	-0.90652	1.79058	0.688048	0.52079	0.00119048	Non-Significant
Hyper.Insulin_AVG	Thiazolidinediones	1.35442	0.0138	2.69504	0.684001	0.0480603	0.00119048	Non-Significant
Cholesterol_AVG	Thiazolidinediones	0.362589	-0.87628	1.60146	0.632089	0.56639	0.00119048	Non-Significant
Lipodystrophy.1_AVG	Thiazolidinediones	0.598519	-0.72128	1.91831	0.673377	0.374384	0.00119048	Non-Significant
Lipodystrophy.2_AVG	Thiazolidinediones	0.895675	-0.44091	2.23226	0.681942	0.189452	0.00119048	Non-Significant
Liver.Lipid_AVG	Thiazolidinediones	0.519899	-0.74444	1.78424	0.645085	0.420538	0.00119048	Non-Significant
Bilirubin_AVG	Thiazolidinediones	-0.80832	-2.13746	0.520827	0.678148	0.233666	0.00119048	Non-Significant
SHBG.LpA_AVG	Thiazolidinediones	0.897747	-0.4028	2.19829	0.663557	0.176494	0.00119048	Non-Significant
ALP.Neg_AVG	Thiazolidinediones	0.610474	-0.71842	1.93937	0.67802	0.368214	0.00119048	Non-Significant
PRS_T2D	Thiazolidinediones	1.50683	-0.07769	3.09136	0.808445	0.0627388	0.00119048	Non-Significant
Beta.Cell.1_AVG	sglt2	0.633049	-0.05713	1.32323	0.35214	0.0723408	0.00119048	Non-Significant
Beta.Cell.2_AVG	sglt2	1.14986	0.476945	1.82278	0.343332	0.00082252	0.00119048	Significant
Proinsulin_AVG	sglt2	0.400919	-0.28045	1.08228	0.347642	0.248916	0.00119048	Non-Significant
Obesity_AVG	sglt2	0.017763	-0.67251	0.708039	0.352188	0.959778	0.00119048	Non-Significant
Hyper.Insulin_AVG	sglt2	0.258329	-0.41899	0.935643	0.345575	0.454811	0.00119048	Non-Significant
Cholesterol_AVG	sglt2	0.694478	0.00328751	1.38567	0.352655	0.049029	0.00119048	Non-Significant
Lipodystrophy.1_AVG	sglt2	0.437238	-0.275	1.14948	0.363394	0.229009	0.00119048	Non-Significant
Lipodystrophy.2_AVG	sglt2	0.083035	-0.6139	0.779964	0.355583	0.815379	0.00119048	Non-Significant
Liver.Lipid_AVG	sglt2	0.051636	-0.6209	0.724167	0.343135	0.880396	0.00119048	Non-Significant
Bilirubin_AVG	sglt2	0.039011	-0.62848	0.706504	0.340563	0.908811	0.00119048	Non-Significant
SHBG.LpA_AVG	sglt2	-0.21852	-0.88471	0.447666	0.339899	0.520342	0.00119048	Non-Significant
ALP.Neg_AVG	sglt2	0.161499	-0.5176	0.840602	0.346487	0.641181	0.00119048	Non-Significant
PRS_T2D	sglt2	0.18624	-0.65798	1.03046	0.430731	0.665501	0.00119048	Non-Significant

## Sheet: Table_S7
Table S7: Insulin-free survival from time of T2D diagnosis in 9756 individuals for whom prescribing data was available (number of cases = 1756), presented as hazard ratios estimated from Cox proportional hazards survival models adjusted for sex and genetically-determined ancestry, alongside associated standard errors, 95% confidence intervals, and two-sided p values, in addition to Bonferroni-adj…
pgs_id	HR	se	Upper 95% confidence interval	Lower 95% confidence interval	p	Bonferroni-adjusted p	Statistically significant after adjustment for multiple testing?
Beta.Cell.1	1.1078167380951671	0.0224532	1.1518242158178418	1.0638092603724925	5.11043e-06	0.00384615	Significant
Beta.Cell.2	1.076011596864449	0.0226075	1.1203214356659166	1.0317017580629815	0.00119289	0.00384615	Significant
Proinsulin	1.0647965028310113	0.0224747	1.108846115776971	1.0207468898850518	0.00521366	0.00384615	Non-Significant
Obesity	1.0183114550579548	0.0227298	1.0628610268891134	0.9737618832267961	0.4246804107731787	0.00384615	Non-Significant
Hyper.Insulin	1.0514994956352393	0.022319580128945873	1.095245068838029	1.0077539224324494	0.024454118625190802	0.00384615	Non-Significant
Cholesterol	1.057347199653108	0.0228284	1.102090086663971	1.0126043126422453	0.014577601232212939	0.00384615	Non-Significant
Lipodystrophy.1	1.1082219509946238	0.0231708	1.1536359377185474	1.0628079642707002	9.217810002801427e-6	0.00384615	Significant
Lipodystrophy.2	1.0713181941216823	0.023149099045190278	1.1166895945248059	1.0259467937185587	0.00292112	0.00384615	Significant
Liver.Lipid	1.1010938882112429	0.022552190556693975	1.1452953694748473	1.0568924069476384	1.952292199725453e-5	0.00384615	Significant
Bilirubin	1.0374552756920108	0.022131342654833405	1.0808319102249992	0.9940786411590222	0.0966163	0.00384615	Non-Significant
SHBG.LpA	1.02011	0.022336305768224478	1.0638897905791043	0.9763330808723157	0.3726836682773809	0.00384615	Non-Significant
ALP.Neg	1.093318170519824	0.022352364112362355	1.13713	1.0495083418902682	6.568390028172908e-5	0.00384615	Significant
T2D PRS	1.2233965312574349	0.0299442	1.282086101241574	1.1647069612732956	1.6556481444714408e-11	0.00384615	Significant

## Sheet: Table_S8
Table S8: Demographic and clinical information for included participants at extremes of genetic risk, defined as being in the top or bottom decile of the pPS distribution for 1 or more pPS. Data are presented as mean values with satndard error (SE).
	All T2D	Obesity top 10%	Obesity bottom 10%	Beta Cell 2 Top 10%	Beta Cell 2 bottom 10%	Lipodystrophy 1 Top 10%	Lipodystrophy 1 Bottom 10%	Beta Cell 2 & Lipodystrophy 1 Top 10%	Beta Cell 2 & Lipodystrophy 1 Bottom 10%
N	9771	1120	708	1309	566	1164	635	291	83
T2D_Prevalence	22.11	25.35	16.02	29.62	12.81	26.34	14.37	32.26	9
Age at diagnosis	46.65	45	48.86	43.69	50.52	44.62	49.01	42.47	50.35
(SE)	0.12	0.33	0.44	0.29	0.5	0.32	0.46	0.63	1.26
HbA1c_at_diagnosis	60.1	60.84	58.19	61.09	60.18	61.5	59.21	60.61	59.42
(SE)	0.21	0.62	0.76	0.61	0.9	0.66	0.81	1.25	2.09
HbA1c_at_5_years	57.8	58.38	56.52	58.74	55.96	58.78	55.87	58.71	54.98
(SE)	0.21	0.59	0.71	0.56	0.85	0.61	0.67	1.12	2.3
BMI	29.36	30.33	28.79	28.47	30.47	28.96	30	28.13	31.23
(SE)	0.07	0.23	0.25	0.18	0.3	0.2	0.28	0.36	0.73
Nephropathy	15.04	14.02	15.68	13.52	17.31	14	15.91	14.78	13.25
(SE)	0.36	1.04	1.37	0.95	1.59	1.02	1.45	2.08	3.74
Neuropathy	4.73	6.07	4.66	5.04	3.36	5.07	4.88	4.47	2.41
(SE)	0.21	0.71	0.79	0.61	0.76	0.64	0.86	1.21	1.69
Eye_disease	48.76	48.39	46.33	51.87	43.64	50.86	47.72	51.2	43.37
(SE)	0.51	1.49	1.88	1.38	2.09	1.47	1.98	2.94	5.47
Insulin_dependence	23.35	25.36	21.89	28.57	18.37	25.09	17.95	26.46	14.46
(SE)	0.43	1.3	1.56	1.25	1.63	1.27	1.52	2.59	3.88
Meds_classes_in_5_Years	1.47	1.54	1.37	1.55	1.4	1.55	1.34	1.51	1.34
(SE)	0.01	0.03	0.04	0.03	0.04	0.03	0.04	0.07	0.11

## Sheet: Table_S9
Table S9: Association of pPS risk extremes with progression to complications. For each pPS, or combination of pPS, results are presented from cox proportional hazards models comparing progression from type 2 diabetes diagnosis to each complication, compared between the individuals in the highest risk decile (top 10% of pPS distribution) and those in the lowest risk decile. Models were adjusted fo…
pPS top vs bottom decile	N in top decile	N in bottom decile	Complication	HR	N_Risk	CI_lower	CI_upper	p	Bonferroni_adjusted_p	Statistically significant after adjustment for multiple testing?
Beta Cell 2	1309	566	Nephropathy	1.57152	1835	1.1941	2.06824	0.00125591	0.00166667	Significant
Lipodystrophy 1	1164	635	Nephropathy	1.28321	1753	0.985999	1.67001	0.063586	0.00166667	Non-Significant
Obesity	1120	708	Nephropathy	1.22336	1775	0.937522	1.59635	0.137595	0.00166667	Non-Significant
PRS_T2D	1385	508	Nephropathy	1.86169	1824	1.42313	2.43541	5.77492e-06	0.00166667	Significant
Beta Cell 2 & Lipodystrophy 1	291	83	Nephropathy	1.28773	414	0.709527	2.33712	0.405661	0.00166667	Non-Significant
Beta Cell 2	1309	566	Neuropathy	0.904416	1871	0.531684	1.53845	0.710892	0.00166667	Non-Significant
Lipodystrophy 1	1164	635	Neuropathy	1.20546	1797	0.771912	1.88252	0.411282	0.00166667	Non-Significant
Obesity	1120	708	Neuropathy	0.816157	1824	0.529575	1.25782	0.357291	0.00166667	Non-Significant
PRS_T2D	1385	508	Neuropathy	1.10633	1870	0.687086	1.78137	0.677586	0.00166667	Non-Significant
Beta Cell 2 & Lipodystrophy 1	291	83	Neuropathy	2.74663	421	1.09634	6.88105	0.0310641	0.00166667	Non-Significant
Beta Cell 2	1309	566	Diabetic Eye Disease	0.935278	1860	0.810694	1.07901	0.358932	0.00166667	Non-Significant
Lipodystrophy 1	1164	635	Diabetic Eye Disease	0.992511	1784	0.867527	1.1355	0.912833	0.00166667	Non-Significant
Obesity	1120	708	Diabetic Eye Disease	0.936275	1818	0.818967	1.07039	0.335013	0.00166667	Non-Significant
PRS_T2D	1385	508	Diabetic Eye Disease	0.942604	1861	0.815163	1.08997	0.425121	0.00166667	Non-Significant
Beta Cell 2 & Lipodystrophy 1	291	83	Diabetic Eye Disease	1.2964	420	0.966498	1.73892	0.0831774	0.00166667	Non-Significant
Beta Cell 2	1309	566	Coronary Artery Disease	1.16038	1763	0.847381	1.589	0.353701	0.00166667	Non-Significant
Lipodystrophy 1	1164	635	Coronary Artery Disease	1.1087	1698	0.814045	1.51	0.51269	0.00166667	Non-Significant
Obesity	1120	708	Coronary Artery Disease	0.990014	1704	0.725432	1.3511	0.949561	0.00166667	Non-Significant
PRS_T2D	1385	508	Coronary Artery Disease	1.32451	1761	0.974044	1.80106	0.0730926	0.00166667	Non-Significant
Beta Cell 2 & Lipodystrophy 1	291	83	Coronary Artery Disease	1.06112	406	0.536636	2.09821	0.864577	0.00166667	Non-Significant
Beta Cell 2	1309	566	Peripheral Vascular Disease	1.50148	1872	0.601684	3.74689	0.383681	0.00166667	Non-Significant
Lipodystrophy 1	1164	635	Peripheral Vascular Disease	1.30574	1792	0.603618	2.82455	0.498001	0.00166667	Non-Significant
Obesity	1120	708	Peripheral Vascular Disease	1.23174	1821	0.640987	2.36696	0.531688	0.00166667	Non-Significant
PRS_T2D	1385	508	Peripheral Vascular Disease	0.887106	1868	0.356474	2.20761	0.796773	0.00166667	Non-Significant
Beta Cell 2 & Lipodystrophy 1	291	83	Peripheral Vascular Disease	0.500812	420	0.0601441	4.17019	0.522512	0.00166667	Non-Significant
Beta Cell 2	1309	566	Cerebrovascular Disease	1.63079	1843	1.07885	2.46508	0.0203398	0.00166667	Non-Significant
Lipodystrophy 1	1164	635	Cerebrovascular Disease	1.00252	1752	0.630992	1.5928	0.991504	0.00166667	Non-Significant
Obesity	1120	708	Cerebrovascular Disease	1.42237	1793	0.936617	2.16006	0.098374	0.00166667	Non-Significant
PRS_T2D	1385	508	Cerebrovascular Disease	1.67038	1835	1.08257	2.57736	0.0204229	0.00166667	Non-Significant
Beta Cell 2 & Lipodystrophy 1	291	83	Cerebrovascular Disease	0.732479	412	0.208381	2.57473	0.627394	0.00166667	Non-Significant

## Sheet: Table_S10
Table S10: Schoenfeld residuals for multivariate Cox proportional hazard models estimating the hazard of profgression to diabetes-related complications from diagnosis. P values are two-sided from chi-squared statistical tests.
x	chisq	df	p	pPS	Complication
Decile	0.330912	1	0.565122	Beta.Cell.2	CKD
Male	0.558408	1	0.454903	Beta.Cell.2	CKD
Pakistani	0.832829	1	0.361456	Beta.Cell.2	CKD
GLOBAL	1.5861	3	0.662547	Beta.Cell.2	CKD
Decile1	2.76291	1	0.0964727	Lipodystrophy.1	CKD
Male1	1.51427	1	0.218488	Lipodystrophy.1	CKD
Pakistani1	2.05526	1	0.151681	Lipodystrophy.1	CKD
GLOBAL1	5.71088	3	0.126556	Lipodystrophy.1	CKD
Decile2	0.689906	1	0.406196	Obesity	CKD
Male2	2.3121	1	0.128371	Obesity	CKD
Pakistani2	0.279736	1	0.596875	Obesity	CKD
GLOBAL2	3.06238	3	0.382107	Obesity	CKD
Decile3	0.18056	1	0.670893	Beta.Cell.2&Lipodystrophy.1	CKD
Male3	0.786917	1	0.375034	Beta.Cell.2&Lipodystrophy.1	CKD
Pakistani3	2.32531	1	0.127285	Beta.Cell.2&Lipodystrophy.1	CKD
GLOBAL3	2.89895	3	0.407469	Beta.Cell.2&Lipodystrophy.1	CKD
Decile4	0.520045	1	0.470823	Beta.Cell.2	Neuropathy
Male4	0.258038	1	0.611471	Beta.Cell.2	Neuropathy
Pakistani4	0.035889	1	0.849745	Beta.Cell.2	Neuropathy
GLOBAL4	0.737708	3	0.864301	Beta.Cell.2	Neuropathy
Decile5	3.16472	1	0.0752453	Lipodystrophy.1	Neuropathy
Male5	0.0194093	1	0.889199	Lipodystrophy.1	Neuropathy
Pakistani5	0.00412912	1	0.948765	Lipodystrophy.1	Neuropathy
GLOBAL5	3.22131	3	0.358745	Lipodystrophy.1	Neuropathy
Decile6	4.86549	1	0.273991	Obesity	Neuropathy
Male6	1.11229	1	0.291584	Obesity	Neuropathy
Pakistani6	0.0215457	1	0.883302	Obesity	Neuropathy
GLOBAL6	5.71879	3	0.126123	Obesity	Neuropathy
Decile7	0.0635076	1	0.801036	Beta.Cell.2&Lipodystrophy.1	Neuropathy
Male7	0.849065	1	0.356817	Beta.Cell.2&Lipodystrophy.1	Neuropathy
Pakistani7	0.885931	1	0.346582	Beta.Cell.2&Lipodystrophy.1	Neuropathy
GLOBAL7	2.16571	3	0.538735	Beta.Cell.2&Lipodystrophy.1	Neuropathy
Decile8	1.49279	1	0.221784	Beta.Cell.2	Diabetic Eye Disease
Male8	7.02349	1	0.0804472	Beta.Cell.2	Diabetic Eye Disease
Pakistani8	1.1994	1	0.273441	Beta.Cell.2	Diabetic Eye Disease
GLOBAL8	10.1865	3	0.170454	Beta.Cell.2	Diabetic Eye Disease
Decile9	1.45884	1	0.227115	Lipodystrophy.1	Diabetic Eye Disease
Male9	5.99804	1	0.143217	Lipodystrophy.1	Diabetic Eye Disease
Pakistani9	0.100514	1	0.751214	Lipodystrophy.1	Diabetic Eye Disease
GLOBAL9	7.25007	3	0.0643403	Lipodystrophy.1	Diabetic Eye Disease
Decile10	2.13532	1	0.143941	Obesity	Diabetic Eye Disease
Male10	1.59441	1	0.206697	Obesity	Diabetic Eye Disease
Pakistani10	0.732252	1	0.392154	Obesity	Diabetic Eye Disease
GLOBAL10	4.38457	3	0.22282	Obesity	Diabetic Eye Disease
Decile11	0.0232107	1	0.87891	Beta.Cell.2&Lipodystrophy.1	Diabetic Eye Disease
Male11	0.713576	1	0.398259	Beta.Cell.2&Lipodystrophy.1	Diabetic Eye Disease
Pakistani11	3.33647	1	0.0677597	Beta.Cell.2&Lipodystrophy.1	Diabetic Eye Disease
GLOBAL11	3.97927	3	0.263711	Beta.Cell.2&Lipodystrophy.1	Diabetic Eye Disease

[truncated: 5 more sheets: Table_S11, Table_S12, Table_S13, Table_S14, Table_S15]
